# Supplementary material for: The Dental Aesthetic Index and Its Association with Dental Caries, Dental Plaque and Socio-Demographic Variables in Schoolchildren Aged 12 and 15 Years
Source: Int J Environ Res Public Health. 2021 Sep 16;18(18):9741. doi: 10.3390/ijerph18189741 (PMC8468568; doi:10.3390/ijerph18189741)
Supplement: Supplementary file 1 [file ijerph-18-09741-s001.zip]

Archive with 1 entries (1 files):
- ijerph-1330889-supplementary.pdf
